# Supplementary material for: Development of Stearic Acid Nanoemulsion for Therapeutic Delivery of Talazoparib Against Breast Cancer
Source: Pharmaceutics. 2026 Mar 19;18(3):378. doi: 10.3390/pharmaceutics18030378 (PMC13029586; doi:10.3390/pharmaceutics18030378)
Supplement: Supplementary file 1 [file pharmaceutics-18-00378-s001.zip]

Archive with 1 entries (1 files):
- pharmaceutics-4189203-supplementary.pdf
